# Supplementary material for: Heritability Estimates of Traits Assessed in Field Performance Tests of Polish Warmblood Mares
Source: Genes (Basel). 2026 Jan 28;17(2):148. doi: 10.3390/genes17020148 (PMC12940987; doi:10.3390/genes17020148)
Supplement: Supplementary file 1 [file genes-17-00148-s001.zip]

Archive with 1 entries (1 files):
- genes-4061931-supplementary.pdf
